# Supplementary material for: East Asian Monsoon Signals Reflected in Temperature and Precipitation Changes over the Past 300 Years in the Middle and Lower Reaches of the Yangtze River
Source: PLoS One. 2015 Jun 24;10(6):e0131159. doi: 10.1371/journal.pone.0131159 (PMC4479470; doi:10.1371/journal.pone.0131159)
Supplement: S1 Table — (XLS) [file pone.0131159.s001.xls]

## Sheet: Sheet1
Year	A_reconstruction_temperature	A_Meiyu
1736	-0.307647	-0.00133563
1737	0.512481	-0.976931
1738	-0.764063	-1.17205
1739	-0.365509	-0.0663753
1740	-0.935132	-0.261494
1741	0.142014	-1.10701
1742	-1.3011	-0.456614
1743	-1.60011	0.128744
1744	-1.63122	-0.586693
1745	-2.00245	-0.391574
1746	0.527047	-1.10701
1747	0.980441	-0.781812
1748	-1.36543	0.128744
1749	-2.00247	0.0637041
1750	-0.889861	0.388903
1751	-0.94	-0.456614
1752	-1.39945	-0.2
1753	-1.41577	0.0637041
1754	-2.01842	-0.976931
1755	-1.32751	-0.131415
1756	-1.80824	-1.10701
1757	-2.09666	-0.651733
1758	0.343146	0.97426
1759	-1.34718	-0.0663753
1760	0.214694	0.128744
1761	0.914343	-0.196455
1762	-1.15448	-0.521653
1763	-3.00016	0.388903
1764	-0.861763	2.0149
1765	-0.185548	-0.391574
1766	-2.14184	0.0637041
1767	0.474205	0.97426
1768	-0.279917	-0.651733
1769	-1.82058	-0.976931
1770	0.143025	-0.521653
1771	-1.29381	-0.781812
1772	0.337483	0.128744
1773	0.0807977	-0.131415
1774	-1.22226	-0.391574
1775	-1.62565	0.518982
1776	-2.30177	-0.521653
1777	0.288098	-0.521653
1778	-0.84	-1.10701
1779	-0.113798	0.453942
1780	-0.603998	-0.781812
1781	-1.45922	0.128744
1782	-2.43925	-1.17205
1783	-0.91	0.128744
1784	-0.31176	0.128744
1785	-0.531076	-0.1356
1786	-0.303282	-0.326534
1787	-0.945414	-0.456614
1788	0.589883	0.323863
1789	-0.212383	0.584022
1790	-0.91619	0.128744
1791	-0.880832	0.649062
1792	-0.88777	-0.0663753
1793	-1.79599	-0.391574
1794	-1.71859	0.518982
1795	-1.56232	0.128744
1796	-2.16396	0.388903
1797	-1.99893	-0.586693
1798	-0.575659	0.128744
1799	0.0361808	-0.00133563
1800	-1.43695	0.193784
1801	1.21833	0.128744
1802	-1.72887	0.128744
1803	-1.73046	0.649062
1804	-1.03273	-0.651733
1805	-2.87639	-0.521653
1806	-1.13713	-0.261494
1807	-1.4623	-0.781812
1808	-1.62653	0.584022
1809	-3.90592	0.323863
1810	-3.55559	0.128744
1811	-1.65874	0.584022
1812	-2.90138	-0.261494
1813	-3.76574	-0.976931
1814	0.273142	-0.781812
1815	-0.333574	-0.02
1816	-1.80474	0.128744
1817	-1.06859	-1.17205
1818	0.201197	0.844181
1819	-1.52	-0.11
1820	-0.137899	-0.11
1821	-1.41175	-0.586693
1822	-1.62687	-0.0663753
1823	-1.47819	0.128744
1824	-0.616163	0.323863
1825	-2.1928	0.258823
1826	0.219324	0.128744
1827	-2.06306	0.518982
1828	-1.43353	0.193784
1829	-1.7504	0.193784
1830	-0.367818	-0.651733
1831	-3.40596	-0.0663753
1832	-2.45392	0.649062
1833	-1.18717	-0.11
1834	-0.0935574	-0.586693
1835	-0.411033	-1.10701
1836	-0.117095	0.128744
1837	-0.966	-0.521653
1838	-0.966	0.128744
1839	0.112032	0.0637041
1840	-2.42803	-0.521653
1841	-0.380052	-0.456614
1842	-2.19351	-0.521653
1843	-0.691198	0.128744
1844	-1.4165	-0.716773
1845	-0.97	-0.137
1846	-0.97	-0.456614
1847	-1.35088	-1.04197
1848	-0.366371	-0.261494
1849	-0.189902	0.779141
1850	-0.0937067	-0.261494
1851	1.03167	0.649062
1852	0.185103	0.0637041
1853	0.278495	0.258823
1854	-1.70882	-0.0663753
1855	-0.797617	0.193784
1856	-0.155003	-0.06
1857	-2.63917	0.128744
1858	0.56623	-0.456614
1859	-1.42	0.128744
1860	-2.73999	-0.03
1861	-0.45225	-0.03
1862	-3.78027	0.193784
1863	-1.41	0.193784
1864	-0.563011	-0.456614
1865	-5.00541	-0.326534
1866	-1.69269	0.128744
1867	-1.6588	0.779141
1868	-1.33263	-0.456614
1869	-3.45124	0.779141
1870	-1.78	0.05
1871	-2.9992	0.05
1872	-3.10435	-0.586693
1873	-1.90524	-1.04197
1874	-1.01056	0.193784
1875	-1.81	0.779141
1876	-1.92894	-0.521653
1877	-2.31958	-0.846852
1878	-0.896926	0.779141
1879	-2.20242	-0.456614
1880	0.181714	0.518982
1881	-1.61	0.90922
1882	-1.43188	0.453942
1883	-1.59	-0.00133563
1884	-1.78836	-0.11
1885	-1.60257	0.128744
1886	-3.67681	0.453942
1887	-1.7678	0.0637041
1888	-0.539508	0.128744
1889	0.091435	-0.521653
1890	-1.84175	-0.521653
1891	-0.136796	-0.196455
1892	-1.44634	-0.651733
1893	-1.23928	-0.521653
1894	-2.44984	-0.456614
1895	-1.47691	0.193784
1896	-0.266362	0.714101
1897	-0.905242	0.04
1898	-0.931629	-1.10701
1899	-2.196	-1.10701
1900	-1.17001	-1.10701
1901	-1.73148	0.844181
1902	-1.52982	-0.846852
1903	-0.476867	1.94986
1904	-1.13303	0.128744
1905	-3.48765	0.048
1906	0.138728	0.258823
1907	0.316197	0.128744
1908	0.594351	-0.456614
1909	-0.864164	1.49458
1910	-0.868713	0.844181
1911	0.0595231	0.97426
1912	-0.723133	-0.0663753
1913	1.27246	1.10434
1914	0.162909	-0.846852
1915	1.00296	-0.846852
1916	-1.39731	0.90922
1917	-1.6236	-0.391574
1918	-0.185364	0.128744
1919	-0.951295	0.518982
1920	1.25889	0.323863
1921	0.45864	0.0637041
1922	-0.515626	-0.651733
1923	0.43447	-0.326534
1924	-1.05944	-0.521653
1925	0.105507	-0.846852
1926	-0.371345	0.128744
1927	1.08441	-0.131415
1928	-0.573051	-0.716773
1929	-1.47823	-0.131415
1930	-0.696563	-0.716773
1931	-0.103161	-0.0663753
1932	-1.53984	-0.0663753
1933	-0.0607265	0.0637041
1934	0.972607	-1.62575
1935	-2.17917	-0.456614
1936	0.0210175	-0.976931
1937	-0.350185	-0.846852
1938	0.230489	-0.196455
1939	0.310855	-0.521653
1940	1.16775	-1.30213
1941	0.0742843	0.90922
1942	-1.0192	-1.30213
1943	0.667882	-1.17205
1944	-2.79999	-0.976931
1945	1.16775	-1.04197
1946	-0.840224	0.388903
1947	-0.0197856	0.0637041
1948	1.37345	-1.04197
1949	0.888887	0.453942
1950	-0.929871	-0.456614
1951	0.0518151	-0.84088
1952	-1.005	-0.905085
1953	0.0434063	-0.230136
1954	-0.760456	2.91686
1955	-0.213279	0.395801
1956	-1.136	1.08304
1957	-0.542414	0.178216
1958	0.570929	-1.26522
1959	0.482235	-0.594495
1960	0.399767	-0.703353
1961	0.288259	-0.736513
1962	0.620692	-0.570583
1963	-1.32687	-0.693577
1964	0.954388	-0.320499
1965	-0.478166	-0.14
1966	-0.945747	0.0886458
1967	-1.68004	-0.788036
1968	-1.38487	-0.398312
1969	-0.221136	1.33973
1970	0.631524	0.0243082
1971	-0.88499	-0.999016
1972	0.414609	-0.573886
1973	-1.77467	0.208866
1974	0.779378	0.481012
1975	0.754094	0.48775
1976	-2.78269	-0.284301
1977	0.324686	-0.967441
1978	0.435332	-1.2207
1979	0.0513211	0.247442
1980	0.557132	0.804814
1981	0.23683	-0.825423
1982	-0.162011	-0.0597137
1983	-2.06112	0.577717
1984	-0.598875	0.0665834
1985	-0.146974	-0.951852
1986	1.43493	0.18786
1987	0.0816248	0.259992
1988	0.060936	-1.01117
1989	-0.119496	0.519721
1990	0.906624	-0.596344
1991	0.212615	2.96693
1992	0.504899	-0.853166
1993	0.32024	-0.341108
1994	0.711993	-0.58102
1995	-0.738802	0.37942
1996	0.989061	2.22156
1997	1.03053	-0.175574
1998	2.83023	1.21171
1999	0.791084	1.90569
2000	1.49246	-1.06626
